# Supplementary material for: An Artificial-Intelligence-Discovered Functional Ingredient, NRT_N0G5IJ, Derived from Pisum sativum, Decreases HbA1c in a Prediabetic Population
Source: Nutrients. 2021 May 13;13(5):1635. doi: 10.3390/nu13051635 (PMC8152294; doi:10.3390/nu13051635)
Supplement: Supplementary file 1 [file nutrients-13-01635-s001.zip]

Archive with 1 entries (1 files):
- nutrients-1186778-supplementary.pdf
